# Supplementary material for: Inflammation response criteria for rheumatoid arthritis based on the two-component disease activity score
Source: RMD Open. 2026 Mar 9;12(1):e006631. doi: 10.1136/rmdopen-2025-006631 (PMC12983693; doi:10.1136/rmdopen-2025-006631)
Supplement: online supplemental file 2 [file rmdopen-12-1-s002.xlsx]

## Sheet: 2C-DAS28 Calculator
	Input SJC28 and CRP at Baseline & Follow-Up to calculate 2C-DAS28 & 2C-DAS28 Response
		Baseline	Follow-Up		2C-DAS28 = SQRT(SJC28) + 0.6*LN(CRP + 1) [Hensor et al. (2019)]
	SJC28				https://pubmed.ncbi.nlm.nih.gov/30824919/
	CRP [mg/L]
	2C-DAS28
	Δ2C-DAS28				Δ2C-DAS28 = Baseline 2C-DAS28 - Follow-Up 2C-DAS28
	2C-DAS28 Response				2C-DAS28 Response = Follow-Up 2C-DAS28 < 1.8 or Δ2C-DAS28 > 1.7
